# Supplementary material for: Sexual dimorphism of the human fetal pelvis exists at the onset of primary ossification
Source: Commun Biol. 2024 May 7;7:538. doi: 10.1038/s42003-024-06156-y (PMC11076513; doi:10.1038/s42003-024-06156-y)
Supplement: Supplementary file 8 — Supplementary Data 1 [file 42003_2024_6156_MOESM8_ESM.xlsx]

## Sheet: Pelvimetry
				Linear dimensions (mm)																				Angles (degree)			Ratios
ID	CRL (mm)	sex	subgroup	#1	#2	#3	＃４	#5	#6	#7	#8	#9	#10	#11	#12	#13	#14	#15	#16	#17	#18	#19		#20	#21		#11/#12	#3/#1	#11/#1	#13/#1	#14/#1	#3/#2	#11/#2	#13/#2	#14/#2	#13/#3	#14/#3	#13/#11	#14/#11	#13/#14	#8/#7	#10/#7	#10/#8	#17/(#15+#16)	#18/(#15+#16)	#19/(#15+#16)
F2580	50	female	small	9.43	8.99	5.3	5.315	3.025	1.42	7.27	4.735	3.555	2.55	6.36	3.68	3.88	3.24	2.97	2.02	5.09	4.24	3.17		50.8132	71.2487		1.72826	0.562036	0.674443	0.411453	0.343584	0.589544	0.707453	0.431591	0.3604	0.732075	0.611321	0.610063	0.509434	1.19753	0.651307	0.350757	0.538543	1.02004	0.849699	0.635271
51128	52	female	small	9.75	9.25	4.85	5.68	3.125	1.32	7.765	5.215	3.935	2.61	5.52	3.83	3.49	3.09	2.34	1.53	4.94	3.9	2.71		54.8961	60.7838		1.44125	0.497436	0.566154	0.357949	0.316923	0.524324	0.596757	0.377297	0.334054	0.719588	0.637113	0.632246	0.559783	1.12945	0.671603	0.336124	0.500479	1.27649	1.00775	0.700258
52201	56.5	female	small	11.1	10.3	5.48	6.575	3.145	1.52	8.905	5.94	4.36	2.835	6.89	4.01	4.13	3.4	2.56	2.28	5.85	4.39	3.17		56.8388	72.2827		1.7182	0.493694	0.620721	0.372072	0.306306	0.532039	0.668932	0.400971	0.330097	0.75365	0.620438	0.599419	0.493469	1.21471	0.667041	0.31836	0.477273	1.20868	0.907025	0.654959
20799	56.5	female	small	9.45	8.7	4.74	5.305	2.82	1.4	7.215	4.84	3.75	2.415	5.19	3.37	3.71	3.24	2.77	1.84	4.69	3.78	2.6		51.4705	71.3811		1.54006	0.501587	0.549206	0.392593	0.342857	0.544828	0.596552	0.426437	0.372414	0.7827	0.683544	0.714836	0.624277	1.14506	0.670825	0.334719	0.498967	1.01735	0.819957	0.563991
36113	57	female	small	10.9	10.37	5.41	6.45	3.415	1.2	9.25	6.15	4.59	3.025	6.71	4.44	3.84	3.52	2.54	2.36	5.92	4.32	2.73		57.0571	65.2584		1.51126	0.49633	0.615596	0.352294	0.322936	0.521697	0.647059	0.370299	0.339441	0.709797	0.650647	0.57228	0.52459	1.09091	0.664865	0.327027	0.49187	1.20816	0.881633	0.557143
33087	58.7	female	small	11.21	10.39	5.39	6.905	3.42	1.64	9.095	6.47	4.57	3.085	6.2	4.72	4.16	4.22	2.86	2.25	5.83	4.96	3.36		49.5456	76.1657		1.31356	0.480821	0.553078	0.371097	0.37645	0.518768	0.596728	0.400385	0.40616	0.7718	0.782931	0.670968	0.680645	0.985782	0.71138	0.339197	0.476816	1.1409	0.970646	0.657534
F2148	65	female	small	12	11.36	6.69	7.77	4.04	1.72	10.105	6.985	4.63	3.245	7.47	5.02	4.39	3.81	2.97	2.17	6.5	5.26	4.08		50.4072	64.8679		1.48805	0.5575	0.6225	0.365833	0.3175	0.588908	0.65757	0.386444	0.335387	0.656203	0.569507	0.587684	0.51004	1.15223	0.691242	0.321128	0.464567	1.26459	1.02335	0.793774
36175	66	female	small	11.59	10.85	5.53	6.69	3.27	1.2	9.66	6.575	5.38	3.16	5.98	4.5	4.18	4.11	3.44	1.91	5.98	4.78	3.36		56.2285	80.1674		1.32889	0.477135	0.515962	0.360656	0.354616	0.509677	0.551152	0.385253	0.378802	0.755877	0.743219	0.698997	0.687291	1.01703	0.680642	0.327122	0.480608	1.11776	0.893458	0.628037
35922	67.5	female	small	11.57	11.31	5.87	7.36	3.52	1.76	10.225	6.84	5.495	3.36	7.17	4.62	4.13	3.92	3.57	2.3	6.25	5.07	3.67		55.9185	72.8328		1.55195	0.507347	0.619706	0.356958	0.338807	0.51901	0.633952	0.365164	0.346596	0.703578	0.667802	0.576011	0.546722	1.05357	0.668949	0.328606	0.491228	1.06474	0.863714	0.625213
37334	70	female	small	11.82	11.06	6.14	7.145	3.625	1.76	10.05	6.765	5.18	3.385	6.8	4.44	4.55	4.22	3.7	2.46	6.26	4.98	3.45		53.8766	93.2374		1.53153	0.519459	0.575296	0.384941	0.357022	0.555154	0.614828	0.411392	0.381555	0.741042	0.687296	0.669118	0.620588	1.0782	0.673134	0.336816	0.50037	1.01623	0.808442	0.560065
52248	71	female	small	13.35	12.55	5.92	7.935	3.615	1.67	10.865	7.74	5.66	3.16	5.26	5.06	4.04	4.16	3.77	2.02	5.78	4.78	3.35		56.344	74.0947		1.03953	0.443446	0.394007	0.302622	0.31161	0.471713	0.419124	0.321912	0.331474	0.682432	0.702703	0.768061	0.790875	0.971154	0.712379	0.290842	0.408269	0.998273	0.825561	0.578584
36530	72.7	female	small	14.04	12.61	6.6	8.035	4.09	2.04	10.615	7.075	5.415	3.675	7.89	4.6	4.12	4.89	3.71	2.63	6.69	5.52	3.88		65.2009	75.0894		1.71522	0.470085	0.561966	0.293447	0.348291	0.523394	0.625694	0.326725	0.387787	0.624242	0.740909	0.52218	0.619772	0.842536	0.66651	0.346208	0.519435	1.05521	0.870662	0.611987
51732	75	female	small	15.68	14.83	6.69	9.47	4.835	2.22	13.01	8.845	6.33	3.945	8.75	5.88	4.33	4.2	4.53	2.77	7.27	5.98	4.47		61.8078	53.6715		1.4881	0.426658	0.558036	0.276148	0.267857	0.451113	0.59002	0.291976	0.28321	0.647235	0.627803	0.494857	0.48	1.03095	0.679862	0.303228	0.446015	0.99589	0.819178	0.612329
F1088	75	female	small	14.71	13.66	6.71	8.955	4.63	2.56	12.005	8.005	5.77	3.935	9.29	5.44	4.42	4.26	4.25	2.66	7.04	5.79	4.1		55.925	64.6842		1.70772	0.456152	0.631543	0.300476	0.289599	0.491215	0.680088	0.323572	0.311859	0.658718	0.634873	0.47578	0.458558	1.03756	0.666805	0.32778	0.491568	1.01881	0.837916	0.593343
34192	87	female	small	21.08	20.38	9.49	12.085	6.245	2.54	16.425	10.865	7.17	5.65	11.07	7.61	6.41	5.45	5.18	3.55	9.55	8.14	5.88		67.4702	63.2093		1.45466	0.45019	0.525142	0.30408	0.258539	0.465653	0.54318	0.314524	0.267419	0.675448	0.574289	0.579042	0.492322	1.17615	0.661492	0.343988	0.520018	1.09393	0.932417	0.67354
37304	87.5	female	small	15.44	14.83	7.54	9.02	6.11	2.75	14.6	9.67	7.78	4.93	7.9	5.58	6.1	5.78	4.82	3.83	9.05	7.27	5.72		45.6485	58.2518		1.41577	0.488342	0.511658	0.395078	0.374352	0.508429	0.532704	0.411328	0.389751	0.809019	0.766578	0.772152	0.731646	1.05536	0.662329	0.337671	0.509824	1.04624	0.840462	0.661272
F2286	88	female	small	17.63	15.5	8.53	11.26	5.055	2.77	12.79	8.52	5.72	4.2	8.48	6.75	6.57	5.78	4.21	3.06	7.26	5.73	3.91		64.3331	76.3771		1.2563	0.483834	0.480998	0.37266	0.32785	0.550323	0.547097	0.423871	0.372903	0.770223	0.677608	0.774764	0.681604	1.13668	0.666145	0.328382	0.492958	0.998624	0.788171	0.537827
53514	90	female	small	18.1	17.34	8.39	10.72	5.03	1.9	14.535	10.04	7.385	4.79	8.29	7.44	7.07	5.98	4.87	2.82	8.86	6.25	4.93		63.4251	83.9306		1.11425	0.463536	0.458011	0.390608	0.330387	0.483852	0.478085	0.407728	0.344867	0.84267	0.712753	0.852835	0.721351	1.18227	0.690746	0.329549	0.477092	1.15215	0.812744	0.641092
F15	93.7	female	small	23.36	21.32	10.16	12.54	6.3	3.27	17.56	11.945	8.17	5.84	10.5	7.84	6.26	6.69	5.71	3.78	10.29	7.87	4.71		67.6985	71.757		1.33929	0.434932	0.449486	0.267979	0.286387	0.476548	0.492495	0.293621	0.31379	0.616142	0.658465	0.59619	0.637143	0.935725	0.680239	0.332574	0.488907	1.0843	0.829294	0.496312
37729	95	female	small	23.96	22.59	11.59	14.39	7.795	3.71	20.36	14.215	9.32	6.43	12.05	9.73	8.54	8.19	6.86	3.86	12.15	9.2	6.22		58.4131	66.4951		1.23844	0.483723	0.502922	0.356427	0.34182	0.513059	0.533422	0.378043	0.36255	0.736842	0.706644	0.708714	0.679668	1.04274	0.698183	0.315815	0.452339	1.1334	0.858209	0.580224
F2070	102.5	female	large	23.09	20.91	10.93	13.645	6.9	3.98	19.135	12.935	8.135	6.32	10.39	9	6.17	6.84	5.36	4.09	10.11	8.45	5.73		58.9845	62.5082		1.15444	0.473365	0.449978	0.267215	0.296232	0.522716	0.496891	0.295074	0.327116	0.564501	0.625801	0.59384	0.658325	0.902047	0.675986	0.330285	0.488597	1.06984	0.89418	0.606349
F2139	106.5	female	large	22.52	21.54	9.88886	13.39	6.38	1.79	17.5	12.07	9.535	5.74	11	9.99	6.94	7.54	5.92	3.85	10.73	8.11	5.07		63.8831	63.9755		1.1011	0.439115	0.488455	0.308171	0.334813	0.459093	0.510678	0.322191	0.350046	0.7018	0.762474	0.630909	0.685455	0.920424	0.689714	0.328	0.475559	1.09826	0.830092	0.518936
F1925	109	female	large	21	20.16	10.55	13.11	6.865	3.04	17.63	11.46	9.45	5.95	9.95	8.68	7	7.24	5.49	3.58	9.47	7.71	5.1		57.5409	71.6596		1.14631	0.502379	0.47381	0.333333	0.344762	0.523312	0.493552	0.347222	0.359127	0.663509	0.686258	0.703518	0.727638	0.966851	0.650028	0.337493	0.519197	1.0441	0.850055	0.562293
F2011	115	female	large	25.91	23.9	12.05	14.65	7.23	3.25	20.505	14.26	9.01	6.54	11.92	9.7	8.07	8.03	7.54	4.89	11.86	9.15	6.15		59.4679	76.5332		1.22887	0.465071	0.460054	0.311463	0.309919	0.504184	0.498745	0.337657	0.335983	0.66971	0.66639	0.677013	0.673658	1.00498	0.69544	0.318947	0.458626	0.954143	0.736122	0.494771
53591	116	female	large	24.23	23.61	10.82	14.05	7.015	4.09	19.28	13.27	9.03	6.5	10.25	8.21	6.91	7.11	6.03	4.63	11.36	8.74	5.41		69.0958	61.0245		1.24848	0.446554	0.423029	0.285184	0.293438	0.45828	0.434138	0.292673	0.301144	0.638632	0.657116	0.674146	0.693659	0.971871	0.688278	0.337137	0.489827	1.06567	0.819887	0.507505
F2275	120	female	large	27.05	25.89	12.7633	16.275	7.58	2.26	21.395	14.87	9.52	6.98	12.48	8.58	8.13	9.01	6.46	4.82	11.27	9.05	6.83		73.597	71.8248		1.45455	0.47184	0.461368	0.300555	0.333087	0.49298	0.482039	0.314021	0.348011	0.636984	0.705932	0.651442	0.721955	0.902331	0.695022	0.326244	0.469401	0.999113	0.802305	0.605496
53598	145	female	large	28.24	26.46	13.62	16.635	8.485	4.1	23.525	15.495	10.98	7.98	13.97	11.56	10.36	8.28	8.27	5.45	13.94	10.37	8.09		59.8007	68.405		1.20848	0.482295	0.494688	0.366856	0.293201	0.514739	0.527967	0.391534	0.312925	0.760646	0.60793	0.741589	0.592699	1.25121	0.658661	0.339214	0.515005	1.01603	0.755831	0.58965
53469	146.5	female	large	30.46	29.07	12.86	16.9	8.34	4.19	23.64	15.765	10.175	7.71	13.44	11.26	8.75	7.82	7.31	5.18	13.39	10.67	7.77		79.5781	60.788		1.19361	0.422193	0.441234	0.287262	0.25673	0.44238	0.462332	0.300998	0.269006	0.680404	0.608087	0.651042	0.581845	1.11893	0.666878	0.326142	0.489058	1.07206	0.854283	0.622098
91517	148	female	large	31.61	30.95	14.13	17.975	8.605	4.45	24.66	16.67	12.245	8.555	14.14	12.25	11.69	10.54	8.78	6.07	14.26	10.99	9.17		70.9352	69.1722		1.15429	0.44701	0.447327	0.36982	0.333439	0.456543	0.456866	0.377706	0.340549	0.827318	0.745931	0.826733	0.745403	1.10911	0.675994	0.346918	0.513197	0.960269	0.740067	0.617508
53512	162	female	large	32.44	32.15	15.32	19.195	9.51	3.75	25.885	18.025	12.245	8.2	15.72	12.48	10.49	9.9	7.37	6.33	15.2	11.86	8.36		67.1298	57.3971		1.25962	0.472256	0.484587	0.323366	0.305179	0.476516	0.488958	0.326283	0.307932	0.684726	0.646214	0.667303	0.629771	1.0596	0.696349	0.316786	0.454924	1.10949	0.865693	0.610219
53444	163	female	large	32.78	31.45	14.06	17.7	9.325	4.24	24.875	16.845	12.015	8.16	14.32	11.86	8.89	8.31	8.11	6.52	14.45	11.96	9.45		65.9902	68.3402		1.20742	0.42892	0.436852	0.271202	0.253508	0.447059	0.455326	0.282671	0.264229	0.63229	0.591038	0.62081	0.580307	1.0698	0.677186	0.32804	0.484417	0.987697	0.817498	0.645933
53590	170	female	large	37.39	36.36	15.35	20.595	9.235	4.57	28.325	19.47	11.175	9.06	16.04	13.94	11.29	9.54	9.04	6.5	16.15	12.86	9.86		76.3162	67.4455		1.15065	0.410538	0.428992	0.301952	0.255148	0.422167	0.441144	0.310506	0.262376	0.735505	0.621498	0.703865	0.594763	1.18344	0.687379	0.319859	0.465331	1.03925	0.827542	0.634492
53485	170	female	large	33.04	31.25	17.1	19.73	9.785	5.74	27.3	18.825	12.975	9.015	15.98	13.3	12.48	11.05	9.79	7.29	15.88	12.5	8.58		60.937	72.4613		1.2015	0.517554	0.483656	0.377724	0.334443	0.5472	0.51136	0.39936	0.3536	0.729825	0.646199	0.780976	0.691489	1.12941	0.68956	0.33022	0.478884	0.929742	0.73185	0.502342
91473	173	female	large	40.17	38.06	18.25	23.37	11.71	5.39	32.71	21.66	13.97	10.945	17.45	16.35	12.69	12.42	11.1	7.24	17.99	14.89	11.45		62.3777	68.5808		1.06728	0.454319	0.434404	0.315907	0.309186	0.479506	0.458487	0.333421	0.326327	0.695342	0.680548	0.727221	0.711748	1.02174	0.662183	0.334607	0.505309	0.980916	0.811887	0.624318
53516	180	female	large	33.9	32.32	17.83	20.2	10.82	6	27.975	18.92	12.905	9.705	16.63	14.24	11.66	10.35	10.38	5.82	16.11	12.98	9.67		61.9147	61.7062		1.16784	0.525959	0.49056	0.343953	0.30531	0.551671	0.514542	0.360767	0.320235	0.653954	0.580482	0.701143	0.622369	1.12657	0.676318	0.346917	0.512949	0.994444	0.801235	0.596914
53467	185	female	large	35.63	33.95	15.7	21.875	9.985	3.51	30.465	20.135	12.24	10.28	15.88	15.15	10.54	8.9	10.58	6.58	16.18	12.19	9.28		63.1214	54.7889		1.04818	0.44064	0.445692	0.295818	0.24979	0.462445	0.467747	0.310457	0.26215	0.671338	0.566879	0.663728	0.560453	1.18427	0.660922	0.337436	0.510554	0.94289	0.710373	0.540793
53513	198	female	large	36.67	37.73	17.57	20.93	11.175	5.97	30.795	20.41	12.685	11.05	16.79	12.95	14.85	11.03	9.16	7.07	16.91	12.48	10.54		74.06	60.0484		1.29653	0.479138	0.457867	0.404963	0.300791	0.465677	0.445004	0.393586	0.29234	0.845191	0.627775	0.884455	0.656939	1.34633	0.66277	0.358824	0.541401	1.0419	0.768946	0.649415
53521	200	female	large	38.29	36.18	18.68	22.09	11.34	4.94	33.2	21.65	15.265	11.845	18.14	15.93	14.05	12.2	9.7	7.05	17.69	14.08	8.96		64.5265	60.8409		1.13873	0.487856	0.473753	0.366937	0.318621	0.516307	0.501382	0.388336	0.337203	0.752141	0.653105	0.774531	0.672547	1.15164	0.652108	0.356777	0.547113	1.05612	0.840597	0.534925
51262	51	male	small	8.27	8.14	4.11	4.88	2.46	1.44	6.685	4.345	3.17	2.35	4.53	3.28	3.23	2.38	2.44	2.08	4.52	3.76	3		50.4806	63.1296		1.3811	0.496977	0.547763	0.390568	0.287787	0.504914	0.556511	0.396806	0.292383	0.785888	0.579075	0.713024	0.525386	1.35714	0.649963	0.351533	0.540852	1	0.831858	0.663717
34365	52.3	male	small	9.36	8.94	4.11	5.355	2.54	1.11	7.49	5.17	4	2.405	4.85	3.81	3.34	3	3.1	1.74	4.61	3.85	3.44		53.231	65.6261		1.27297	0.439103	0.518162	0.356838	0.320513	0.459732	0.542506	0.373602	0.33557	0.812652	0.729927	0.68866	0.618557	1.11333	0.690254	0.321095	0.465184	0.952479	0.795455	0.710744
F3049	57	male	small	11.57	11.04	5.76	6.47	3.495	2.05	9.2	6.07	4.135	3.005	6.89	4.57	3.49	3.24	3.09	2.47	5.57	4.52	2.97		58.9121	72.5834		1.50766	0.497839	0.595506	0.301642	0.280035	0.521739	0.624094	0.316123	0.293478	0.605903	0.5625	0.506531	0.470247	1.07716	0.659783	0.32663	0.495058	1.0018	0.81295	0.534173
F1728	61.2	male	small	12.33	11.72	5.67	7.34	3.84	1.76	10.49	7.005	5.6	3.575	5.6	5.48	3.46	3.63	3.88	2.17	6.25	4.7	3.52		53.7018	58.9969		1.0219	0.459854	0.454177	0.280616	0.294404	0.483788	0.477816	0.295222	0.309727	0.610229	0.640212	0.617857	0.648214	0.953168	0.667779	0.340801	0.51035	1.03306	0.77686	0.581818
51272	62	male	small	11.64	11.23	6.16	6.64	3.61	1.82	9.435	6.35	4.405	3.12	7.77	4.5	4.32	3.81	3.48	2.18	5.94	4.92	3.74		61.7321	75.857		1.72667	0.52921	0.667526	0.371134	0.32732	0.548531	0.691897	0.384684	0.33927	0.701299	0.618506	0.555985	0.490347	1.13386	0.673026	0.330684	0.491339	1.04947	0.869258	0.660777
F2214-2	64	male	small	14.32	13.43	6.63	8.455	4.55	1.99	11.49	7.89	6.38	3.74	8.13	6.18	5.17	4.97	3.72	2.45	6.44	5.21	3.68		63.2636	84.3195		1.31553	0.462989	0.567737	0.361034	0.347067	0.493671	0.605361	0.384959	0.370067	0.779789	0.749623	0.635916	0.611316	1.04024	0.686684	0.3255	0.474018	1.04376	0.844408	0.596434
71030	67.3	male	small	12.64	12.15	5.93	7.595	4.44	1.61	10.205	6.83	4.745	3.435	6.52	5.08	4.05	4.15	4.03	2.81	6.49	4.95	3.41		59.155	61.5797		1.28346	0.469146	0.515823	0.320411	0.328323	0.488066	0.536626	0.333333	0.341564	0.682968	0.699831	0.621166	0.636503	0.975904	0.66928	0.3366	0.502928	0.94883	0.723684	0.498538
F2133	69.5	male	small	14.51	13.59	6.12	8.615	4.4	1.92	12.045	8.225	5.705	3.93	7.53	5.69	3.97	3.84	4.54	2.92	7.49	5.69	3.82		62.3879	43.5789		1.32337	0.421778	0.518952	0.273604	0.264645	0.450331	0.554084	0.292127	0.282561	0.648693	0.627451	0.527224	0.50996	1.03385	0.682856	0.326276	0.477812	1.00402	0.762735	0.512064
F2373	71	male	small	14.3	13.31	6.12	7.88	4.335	1.73	11.795	8.035	5.83	3.935	7	5.76	3.57	3.84	3.98	2.73	7.13	5.75	3.97		63.9632	48.4988		1.21528	0.427972	0.48951	0.24965	0.268531	0.459805	0.52592	0.268219	0.288505	0.583333	0.627451	0.51	0.548571	0.929688	0.681221	0.333616	0.489732	1.06259	0.85693	0.591654
52770	74	male	small	15.86	14.97	7.68	9.49	4.75	2.45	13.19	8.815	6.135	4.415	7.02	6.23	3.75	4.19	4.28	2.66	7.27	5.8	4.2		66.7198	60.9324		1.12681	0.484237	0.442623	0.236444	0.264187	0.513026	0.468938	0.250501	0.279893	0.488281	0.545573	0.534188	0.596866	0.894988	0.668309	0.334723	0.500851	1.04755	0.835735	0.605187
F2149	74	male	small	13.96	13.49	6.25	8.09	4.33	2.66	12.715	8.7	6.17	3.98	6.74	6.21	3.93	4.26	4	3.03	7.14	5.85	4.44		61.4057	61.3516		1.08535	0.447708	0.482808	0.281519	0.305158	0.463306	0.499629	0.291327	0.315789	0.6288	0.6816	0.583086	0.632047	0.922535	0.684231	0.313016	0.457471	1.01565	0.832148	0.631579
52559	75	male	small	15.2	14.83	7.84	9.75	4.93	2.27	13.335	8.73	6.325	4.375	9.6	6.49	4.94	5	3.7	3.15	7.86	6.61	4.74		53.9829	75.0795		1.4792	0.515789	0.631579	0.325	0.328947	0.528658	0.647336	0.333109	0.337154	0.630102	0.637755	0.514583	0.520833	0.988	0.654668	0.328084	0.501145	1.14745	0.964964	0.691971
38641	83.5	male	small	15.36	13.96	8.15	10.62	4.915	2.57	13.36	8.94	6.415	4.205	8.38	6.22	5.82	5.18	4.8	2.97	7.76	6.98	4.98		47.7291	70.8154		1.34727	0.530599	0.545573	0.378906	0.33724	0.583811	0.600287	0.416905	0.37106	0.71411	0.635583	0.694511	0.618138	1.12355	0.669162	0.314746	0.470358	0.998713	0.898327	0.640927
50673	87	male	small	18.88	18.14	8.25	11.385	5.555	2.66	14.78	10.25	7.08	4.62	10.04	7.38	5.52	5.58	4.82	3.32	8.85	7.78	5.88		50.489	79.0617		1.36043	0.43697	0.53178	0.292373	0.295551	0.454796	0.553473	0.3043	0.307607	0.669091	0.676364	0.549801	0.555777	0.989247	0.693505	0.312585	0.450732	1.08722	0.955774	0.722359
F2230	92.5	male	small	19.16	18.12	8.84995	11.325	5.595	1.79	15.905	10.55	7.515	5.37	8.89	7.83	7.39	5.97	5.18	3.66	8.6	7	4.68		66.1705	62.81		1.13538	0.461897	0.463987	0.385699	0.311587	0.488408	0.490618	0.407837	0.32947	0.835033	0.67458	0.831271	0.671541	1.23786	0.663313	0.33763	0.509005	0.972851	0.791855	0.529412
F1874	95	male	small	21.87	21	10.24	13.325	6.585	3.53	17.92	12.34	8.745	5.76	10.27	9.44	7.01	6.58	6.36	3.71	10.43	8.18	7.18		61.3484	66.1803		1.08792	0.468221	0.469593	0.32053	0.300869	0.487619	0.489048	0.33381	0.313333	0.68457	0.642578	0.682571	0.640701	1.06535	0.688616	0.321429	0.466775	1.03575	0.812314	0.713009
37827	100.2	male	large	20.65	20.6	10.2429	12.705	6.33	3.05	17.895	12.03	8.875	6.17	10.1	8.76	6.73	7.14	6.09	3.93	9.98	8.1	5.74		62.4085	66.9018		1.15297	0.496022	0.489104	0.325908	0.345763	0.497226	0.490291	0.326699	0.346602	0.657043	0.697071	0.666337	0.706931	0.942577	0.672255	0.344789	0.512884	0.996008	0.808383	0.572854
F1879	101	male	large	20.9	20.52	9.64106	13.07	6.67	3.38	18.555	13.035	9.55	6.19	9.9	9.62	6.9	6.99	5.78	4	11.15	7.84	4.73		65.4238	75.7669		1.02911	0.461295	0.473684	0.330144	0.33445	0.469837	0.482456	0.336257	0.340643	0.715689	0.725024	0.69697	0.706061	0.987124	0.702506	0.333603	0.474875	1.14008	0.801636	0.48364
F1780	102	male	large	22.46	21.78	10.3672	13.21	6.515	2.52	18.22	12.585	9.69	6.11	10.47	7.82	7.33	7.09	6.01	4.18	10.63	8.01	5.06		66.0819	59.8727		1.33887	0.461583	0.466162	0.326358	0.315672	0.475994	0.480716	0.336547	0.325528	0.707041	0.683891	0.700096	0.677173	1.03385	0.690724	0.335346	0.485499	1.04318	0.786065	0.496565
70323	103	male	large	18.03	17.24	8.17	10.545	5.445	2.65	15.325	10.35	7.275	5.21	9.09	7.8	5.25	5.86	5.58	3.93	8.85	7.1	4.95		63.2792	60.2645		1.16538	0.453134	0.50416	0.291181	0.325014	0.473898	0.527262	0.304524	0.339907	0.642595	0.717258	0.577558	0.644664	0.895904	0.675367	0.339967	0.503382	0.930599	0.746583	0.520505
F2245	103	male	large	22.54	21.44	9.68085	13.625	6.38	3.42	18.34	12.525	7.84	5.94	10.72	9.01	6.89	6.5	5.66	4.17	10.97	8.18	5.32		62.2436	58.4935		1.18979	0.429496	0.475599	0.305679	0.288376	0.451532	0.5	0.321362	0.303172	0.711715	0.671429	0.642724	0.606343	1.06	0.682933	0.323882	0.474251	1.11597	0.832146	0.5412
F1915	112	male	large	24.82	22.23	11.92	15.505	7.735	2.2	20.21	13.735	9.45	6.66	11.09	10.35	8.15	8.39	7.13	5.13	11.63	9.16	7.11		62.5012	68.5306		1.0715	0.480258	0.446817	0.328364	0.338034	0.536212	0.498875	0.366622	0.377418	0.683725	0.703859	0.734896	0.756537	0.971395	0.679614	0.32954	0.484893	0.948613	0.747145	0.579935
F1892	117	male	large	27.39	25.85	11.9348	15.6	7.675	4.29	21.61	14.495	11.245	7.275	11.95	10.33	6.51	7.58	6.4	4.11	12.75	9.14	6.36		76.1026	60.6569		1.15682	0.435736	0.436291	0.237678	0.276743	0.461695	0.462282	0.251838	0.29323	0.545463	0.635117	0.54477	0.63431	0.858839	0.670754	0.33665	0.501897	1.21313	0.869648	0.605138
53273	122.7	male	large	23.55	22.71	10.16	13.6	6.995	3.56	18.48	12.815	8.95	5.545	10.13	8.81	6.56	6.17	5.82	4.2	10.86	8.53	6.46		72.1991	55.2132		1.14983	0.431423	0.430149	0.278556	0.261996	0.44738	0.446059	0.28886	0.271686	0.645669	0.607283	0.647581	0.609082	1.06321	0.693452	0.300054	0.432696	1.08383	0.851297	0.644711
F2225	126	male	large	28.16	27.03	12.66	16.43	8.37	4.2	22.45	15.21	10.275	7.785	12.97	11.85	8.94	8.67	7.8	5.2	12.48	9.91	7.52		66.2843	71.9376		1.09451	0.449574	0.460582	0.317472	0.307884	0.468368	0.479837	0.330744	0.320755	0.706161	0.684834	0.689283	0.668466	1.03114	0.677506	0.346771	0.511834	0.96	0.762308	0.578462
37626	128.1	male	large	23.72	21.88	10.75	14.9	7.06	4.26	20.09	14.055	8.61	6.97	10.54	9.34	7.02	6.66	7.29	5.34	10.77	8.82	7.22		60.8633	59.4422		1.12848	0.453204	0.444351	0.295953	0.280776	0.491316	0.481718	0.320841	0.304388	0.653023	0.619535	0.666034	0.631879	1.05405	0.699602	0.346939	0.495909	0.852732	0.698337	0.571655
37866	129.3	male	large	23.35	21.36	9.29	14.88	6.99	4.02	20.23	13.755	9.395	6.945	10.3	10.76	6.47	7.32	6.8	4.04	10.19	8.45	6.22		55.6134	60.7154		0.957249	0.397859	0.441113	0.277088	0.31349	0.434925	0.48221	0.302903	0.342697	0.696448	0.787944	0.628155	0.71068	0.88388	0.679931	0.343302	0.504907	0.940037	0.77952	0.573801
53605	131.5	male	large	26.66	25.63	12.62	15.28	7.515	3.3	21.795	15.025	10.735	7.345	11.97	10.48	9.38	7.99	7.38	4.94	12.63	10.24	7.52		64.6248	60.6385		1.14218	0.473368	0.448987	0.351838	0.2997	0.492392	0.467031	0.365977	0.311744	0.743265	0.633122	0.783626	0.667502	1.17397	0.689378	0.337004	0.488852	1.02516	0.831169	0.61039
53468	143	male	large	26.94	25.7	12.24	15.695	7.735	4.03	22.105	14.845	10.945	7.345	12.44	10.31	7.92	7.77	7.66	5.1	12.83	10.03	7.02		66.3617	55.8378		1.2066	0.454343	0.461767	0.293987	0.288419	0.476265	0.484047	0.308171	0.302335	0.647059	0.634804	0.636656	0.624598	1.01931	0.671568	0.332278	0.494779	1.00549	0.78605	0.550157
52038	148	male	large	36.99	35.28	16.12	20.39	10.42	4.74	27.3	18.57	12.335	9.865	15.23	12.89	10.9	9.54	9.04	5.37	15.85	11.72	8.83		78.1467	59.4501		1.18154	0.435793	0.411733	0.294674	0.257908	0.456916	0.431689	0.308957	0.270408	0.676179	0.591811	0.715693	0.626395	1.14256	0.68022	0.361355	0.531233	1.09993	0.813324	0.612769
53471	163	male	large	33.11	31.58	14.89	19.18	9.135	4.77	26.18	17.475	11.515	9.05	15.03	11.56	10.62	8.98	8.7	5.85	15.52	11.42	7.55		72.0442	59.0674		1.30017	0.449713	0.453941	0.320749	0.271217	0.471501	0.475934	0.336289	0.284357	0.71323	0.603089	0.706587	0.597472	1.18263	0.667494	0.345684	0.517883	1.06667	0.78488	0.5189
53503	170	male	large	36.1	34.88	15.38	21.62	10.59	5.37	29.29	20.035	14.52	10.165	15.33	14.64	10.75	10.67	9.22	6.48	15.49	12.94	7.74		69.4722	60.1307		1.04713	0.426039	0.424654	0.297784	0.295568	0.44094	0.439507	0.3082	0.305906	0.69896	0.693758	0.701239	0.696021	1.0075	0.684022	0.347047	0.507362	0.986624	0.824204	0.492994
53588	205	male	large	44.2	43.34	20.42	26.425	12.39	4.07	36.23	24.31	15.52	11.825	19.39	18.58	14.48	13.58	11.75	7.91	19.65	14.92	9.9		70.169	64.0188		1.0436	0.461991	0.438688	0.327602	0.30724	0.471158	0.447393	0.334102	0.313336	0.709109	0.665034	0.746777	0.700361	1.06627	0.670991	0.326387	0.486425	0.999491	0.758901	0.503561
53570	225	male	large	43.44	42.53	24.09	25.8	14.41	8.38	35.765	24.33	15.345	12.585	21.01	17.51	14.24	14.41	10.69	8.17	20.98	15.71	11.3		71.6404	65.6306		1.19989	0.554558	0.483656	0.327808	0.331722	0.566424	0.494004	0.334822	0.33882	0.591117	0.598174	0.677772	0.685864	0.988203	0.680274	0.35188	0.517263	1.11241	0.83298	0.599152
